# Supplementary material for: Modeling the Health Impact and Cost-Effectiveness of a Combined Schoolgirl HPV Vaccination and Cervical Cancer Screening Program in Guangdong Province, China
Source: Children (Basel). 2024 Jan 15;11(1):103. doi: 10.3390/children11010103 (PMC10814869; doi:10.3390/children11010103)
Supplement: Supplementary file 1 [file children-11-00103-s001.zip]

Archive with 1 entries (1 files):
- children-2785024-supplementary.pdf
